# Supplementary material for: Minimally Invasive Spinal Interventions for Back and Neck Pain in the Pediatric Population: a Systematic Review
Source: Curr Pain Headache Rep. 2026 Jul 16;30(1):87. doi: 10.1007/s11916-026-01521-4 (PMC13372936; doi:10.1007/s11916-026-01521-4)
Supplement: Supplementary file 1 — Supplementary file1 (XLSX 521 KB) [file 11916_2026_1521_MOESM1_ESM.xlsx]

## Sheet: Data Extraction Final
your comment	comments	article id	study id	Authors	publication year	title	First Author	Year	Country	Aim	Condition	Study_population	sample_size	Methodology	Level of Evidence	Confounders	Intervention	Dose	Psilocybin_use_inclusion_criteria	Determination_of_Psilocybin_potency	Psilocybin_potency	Assessment_of_Frequency	Psilocybin_frequency	Route_of_administration	Duration	Adjuvants	Adjuvant Dosing Details	Outcome_measures	Pain_Outcome	Anxiety_outcomes	Sleep_Outcomes	Comparison Groups	Comparison group outcomes	Comments
	Limitations: small study size, 2 of 8 control subjects did not complete the trial.	216	DOI:10.1111/head.14420	Emmanuelle A. D. Schindler MD, PhD; R. Andrew Sewell MD; Christopher H. Gottschalk MD; Christina Luddy BS; L. Taylor Flynn BS; Yutong Zhu BS4; Hayley Lindsey BA; Brian P. Pittman MS4; Nicholas V. Cozzi PhD; Deepak C. D'Souza MD	2022	Exploratory investigation of a patient-informed low dose psilocybin pulse regin in the suppression of cluster headache: Results from randomized, double- blind, placebo-controlled trial	Schindler E.A.D	2022	USA	Investigate the effects of psilocybin in cluster headache	Chronic Headaches (C)	Adults 27-61 years old. All caucasian, 9 male, 5 female. All caucasian. The typical cluster period was required to last roughyly two months or longer. Prior exposure to psilocybin or related compounds over three months before the study was not grounds for exclusion; within three months was. (;% were on preventative treatment during the study, which did not change over the course of the study.	14	RCT, double blinded	Moderate quality	The psilocybin group happened to have significantly worse symptoms before starting the trial	Particpiants were randomized 1:1 to placebo or psilocybin (.143mg/kg). Participants completed three experimental sessions, separated by 5 ± 2 days each, during which they received the same drug at each session.	0.143mg/kg	Adults age 21-65 years free from serious medical or psychiatric disorders with cluster headaches as defined by the international classification of headache disorders	high performance liquid chromatography	98.6-100% pure	Experimental sessions were conducted in person.	3 doses spaced by 5+/-2 days	orally	10 weeks	N/A	N/A	Cluster attack features: frequency (attacks/week), duration (min), pain intensity score (0-10). Episodic cluster headache, change from baseline over 3 weeks: frequency (attacks/week), duration (min), pain intensity score (0-10). Adverse events: lightheadedness, dizzy/spinning, nausea, paranoia, fatigue, insomnia, tingling/parasthesia, shivering, SOB, restlessness, jaw soreness, ear fullness, GI u…	Statistically insignificant	Insigificant, but worse on psilocybin	insignificant	Randomized control (double blind)	No significant differences in cluster headache managment.	There were only 14 participants.
		215	https://doi.org/10.1007/s13311-020-00962-y	Schindler, E. A. D.; Sewell, R. A.; Gottschalk, C. H.; Luddy, C.; Flynn, L. T.; Lindsey, H.; Pittman, B. P.; Cozzi, N. V.; D'Souza, D. C.	2021	Exploratory controlled study of migraine suppressing effects of psilocybin	Schindler E.A.D	2021	USA	Investigate the effects of psilocybin in migraine headaches	Chronic Headaches (M)	Adult population (21-65years), all caucasian, free from serious medical or psychiatric disease, with migraine as defined by International Classification of Headahce Disorders III-beta and with 2+ migraines per week. Patients with uncontrolled hypertension, coronary artery disease, cardiac arrhythmia, cerebrovascular disease, serious central or peripheral nervous system disease, spinal disease, ps…	10	Exploratory double blinded, placebo controlled cross over study	Moderate quality	none noted	Psilocybin	0.143mg/kg	Adult (27-6 years) free from serious medical, psychiatric disorders, with migraines as defined by the international classification of headache disorders III- beta with a frequency of migraine attack of 2 per week or more	Chemical analysis to confirm identity and purity included 1H and 13C NMR, HPLC, thermogravimetric analysis, differential scanning calorimetry, and GC-MS. The material was deemed 100% pure by HPLC.	1	Direct observation; controlled in experiment	once	orally	2 weeks	Triptans were permitted, but not fewer than 5 of its half-lives ahead of psilocybin nor fewer than 15 hours (five psilocybin half-lives) after psilocybin.	N/A	Change in migraine frequency, measured as the change in weekly migraine days compared to baseline in the 2 weeks after drug administration: all measured via headache diary starting 2 weeks before first expiremental session and ending two weeks after the last.	80% of subjects ahd at least 25% reduction in weekly migraine days, 50% of subjects had at least 50% reduction of migraine days, and 30% of subjects had at least 75% in weekly migraine days after psilocybin. Migraine day frequency, migraine attack frequency, and pain were significantly reduced after psilocybin compared to after placebo.	Insigificant difference between placebo and psilocybin.	N/A	Placebo - same group. Placebo was always given first and psilocybin second, but it was still double blind.	no reduction
		689	https://doi.org/10.1038/s41386-020-00889-0	Emmanuelle Schindler	2020	Sustained reductions in headache burden after the limited administration of low dose psilocybin in migraine and cluster headache: results from two preliminary studies	Schindler E.A.D	2020	USA	Study effects and safety of psilocybin on cluster and migraine headaches	Chronic Headaches (C+M)	No demographic information provided	n=20 [10 per study] were included in the final analysis	"The migraine design was a double-blind, placebo controlled, cross-over study and the cluster design was a randomized, double-blind, placebo-controlled study."	Moderate quality	none noted	In the migraine study participants received either psilocybin (0.143 mg/kg) or placebo (micro-crystalline cellulose) once. In this crossover study, they then received the opposite treatment two weeks later. In the cluster headache study, "Cluster subjects were randomized to receive a pulse regimen of three administrations of either psilocybin (0.143 mg/kg) or placebo, each administration separate…	0.143 mg/kg. (Migraine study received 0.143 mg/kg of psilocybin or placebo once. Cluster headache study received 0.143 mg/kg of psilocybin three times separated by 5 days.)	N/A	Not mentioned	Not mentioned	Controlled in experiment	once in migraine study, 3x in cluster headache study	presumed oral	For the migraine study, headache diaries of "headache attacks" were maintained for the two weeks prior to the first test day (psilocybin v placebo), and then continued for two weeks after the second test day (psilocyin v placebo). Attacks were documented for the two weeks prior to the cluster headache study and continued for two months following the last treatment administration in that study.	None mentioned	None mentioned	In both studies, the quanitity of number of days of migraine attacks was compared prior to psilocybin administration and after psilocybin administration to see if treatment decreased the frequency of headaches. As a note, this makes sense to me for the migraine study in which they compared equal timeframes (2 weeks prior to 2 weeks after), but in the cluster headache study, it seems they compared…	It does not appear that the "quantity of pain" 2/2 headache was measured, only the frequency.	Not measured	Not measured	placebo	In both studies the psilocybin group had statistically significant fewer headaches as compared to the placebo group. In the cluster headache trial, the placebo group actually had more headaches. Exact numbers can be found under "outcome measures" tab.
Data came from The Beckley Foundation, Oxford, UK	Limitations: Innacuracy of self-report surveys, inability to infer causaility from a survey, many different conditions and types of pain were treated w/ different pathophysiologic mechanisms, heterogeneous population, dosing not really clearly defined.In order to tease apart impact of macrodoses v microdoses, respondents reported their experiences seperately. Respondents were also asked to includ…	27	https://doi.org/10.1177/20494637221114	Valerie Bonnelle, Will J Smith, Natasha L Mason, Mauro Cavarra, Pamela Kryskow, Kim PC Kuypers, Johannes G Ramaekers, and Amanda Feilding	2022	Analgesic potential of macrodoses and microdoses of classical psychedelics in chronic pain sufferers: a population survey	Bonnelle V	2022	United Kingdom	Impact of Macrodoses and Microdoses on chronic pain sufferers who had experienced at least one prior time trying psychedelics	Chronic Pain	129 females, 117 males (4 preferred not to say). Age distribution: Adults> 18 that had at least 1 prior experience with psychedelics. Ages: 18–30, n = 60; 31–40, n = 84; 41–50, n = 41; 51–60, n = 36 and 61–70, n = 29.	250. 187 reported microdosing either by mostly microdosing (N=81) or mixed microdosing and macrodosing (N=106). N=57 reported using macrodosing mostly alone and N=106 again for the mixed dosing	Population Study	Low quality	Expectency effect of psychedelics on analgesia?	Psilocybin macrodose, psilocybin microdose, psilocybin mixed dose, LSD macrodose, LSD microdose, LSD mixed dose, DMT, Ayahuasca, Mescaline	Participants were asked what dosing best typified their use: ": ‘Small doses/microdoses only (less than 1/5 of a full dose)’, ‘Small doses/microdoses mostly’, ‘Mixed use of various doses, from small to full doses’, ‘Full doses (hallucinogenic) mostly’, ‘Full doses only’. They were also asked about the frequency of their use of full hallucinogenic doses, and microdoses and how long they had been u…	Must have had one past experience with a psychedlic substance and been >18 years old	unreported	unreported	self-report survery	Varied, specifics unreported	Unsure if explicitly stated	The survey itself ran from August 2020 to July 2021 and polled participants on past experiences	LSD, DMT, Ayahuasca, and Mescaline	None	Pain Reduction on 0-10 scale (10 = complete relief)	Of the 187 respondents who microdosed, 67.9% felt it reduced their pain, while 5.3% reported it increased their pain. Macrodosing of any kind was associated with a 72.4% reduction in pain (N=106), while 14.1% associated it with an increase in pain (N=10). Comparing different types of Macrodosing appeared to provide longer pain relief than microdosing. 3 days after a macrodose 33.7% of respondents…	Nonsignificant changes in self-reported mood and anxiety	none	OTCS/NSAIDs, Opiates, and Cannabis	Pairwise comparisons of conventional pain meds versus micro/macrodoses found that both macrodoses (p<0.001 and pain relief=8.23) and microdoses (p<0.004 and mean pain relief 7.12) were perceived as providing higher pain relief than conventional pain meds (which gave pain relief of 5.36). Macrodosing outperformed OTCS/NSAIDs, Opiates, and Cannabis for reduction of pain (NSAIDs/Opiates N = 35, p < …	In order to study the degree to which psychoactive effects of drugs was related to analgesia, participants were asked to rate the psychoactive effects they felt during their most significant analgesic experience with a psychedelic. They categorized the psychoactive effects during this event as ‘Not noticeable’, ‘Barely noticeable’, ‘Distinctly noticeable but only by me’ or ‘Very distinctly notice…
Abstract		612		Schindler E, Sewell R, Gottschalk C, Flynn L, Zhu Y, D'Souza D	2023	OR-27 Repeat round of psilocybin suppresses cluster headache: results from the blinded extension phase of a controlled clinical trial	Schindler E.A.D	2023	USA	Examine whether a repeat round of psilocybin pulse regimen would cause a significant reduction in cluster headache attacks/week.	Chronic Headaches (C)	Patients previously enrolled in the researchers' study psilocybin cluster headache study	10	Unclear. The original study was RCT, but it sounds like everyone may have received psilocybin this time.	Low quality	Sample size, Different baseline date, unclear whether control group	Psilocybin pulse regimen	10mg/70 kg	Participation in previous study and still qualifying (unclear how)	N/A	not reported	Observed	3 doses	5 days	10 weeks, plus the first study and at least a 6mo break	n/a	n/a	headache diaries - frequency and duration	reduced pain during cluster headaches, frequncy of cluster headaches, and use of abortive.	N/A	N/A	N/A	N/A	Further work in theis field should seek to investigate the effects and safety of psilocybin over the long term in other to guarge the full potential of this drug as viable medicine in cluster headache
		525	https://doi.org/10.1101/2022.07.10.22277414;	Madsen, M. K.; Petersen, A. S.; Stenbaek, D. S.; Sorensen, I. M.; Schionning, H.; Fjeld, T.; Nykjaer, C. H.; Ulv Larsen, S. M.; Grzywacz, M.; Mathiesen, T.; Klausen, I. L.; Overgaard-Hansen, O.; Brendstrup-Brix, K.; Linnet, K.; Johansen, S. S.; Fisher, P. M.; Jensen, R. H.; Knudsen, G. M.	2022	Psilocybin-induced reduction in chronic cluster headache attack frequency correlates with changes in hypothalamic functional connectivity.	Martin K. Madsen	2022	Denmark	Investigate the effects of psilocybin on chornic cluster headaches and hypothalamic functional connectivity	Chronic Headaches (C)	Patients with a verified CCH diagnosis (according to IHCD-III), age 18-65 years, ability to separate cluster headache attacks from other types of headache, and a history of at least 4 attacks/week in the 4 weeks before the study.	10	Observational	Low quality	No placebo/no blinding	Psilocybin 3x, MRI for all patients but one (Covid interruption)	0.14mg/kg	Adults (18-85) with a verified diagnosis of chronic cluster headaches according to the IHCD and at least 4 attacks per week the 4 weeks prior to inclusion. Exclusion if had a history of using a serotonertic hallucinogen for CH, participation in other clinical trials in the 30 days prior to enrollment, use of other prophylactic CH medication in the prior two weeks, current use of drugs that might …	They used COMPASS Pathways' propriety pharmaceutical-grade synthetic psilocybin formulation optimized for stability and potency. Determination not specified.	N/A	Direct observation; controlled in experiment	3x, each 7 days apart	orally	10 weeks	Triptans, oxygen, and/or SPG neurostimulation.	N/A	Daily online headache logbook for ten weeks, with fields for the number of CH attacks, average pain intensity, and number of times of acute treatment use (oxygen or sumatriptan s.c. One day before to the first psilocybin treatment and one day after the last, patients had MRIs. Blood samples were also done to measure plasma [psilocin] 20, 40, 60, 80, 100, 120, 140, and 240 minutes after ingestion.…	There was a significant reduction in headache frequency and pain intensity in the four weeks following the psilocybin treatments compared to the four weeks before. The patients used acute therapy at the same rate.	N/A	N/A	N/A	N/A
		463	DOI: 10.1002/ejp.2171	Mauro Cavarra | Natasha Leigh Mason | Kim P. C. Kuypers | Valerie Bonnelle | Will J. Smith | Amanda Feilding | Pamela Kryskow | Johannes G. Ramaekers	2023	Potential analgesic effects of psychedelics on select chronic pain conditions: A survey study	Cavarra M	2023	Canada	to investigate the perceived analgesic effects that psychedelics may have on selected chronic pain conditions—namely FM, arthritis, migraine, tension-type headaches and sciatica	Chronic pain [FM (n=47), arthritis (67), migraine (63), tension-type headaches (47) and sciatica (65)]	There were 93 females and 70 males (7 preferred not to say). The majority (33%) fell into the 31–40 age range (n=56), followed by the 18–30 (n=40; 24%), 41–50 (n=29; 17%), 51–60 (n=24; 14%) and finally 61–70 (n=21; 13%). Thirty-five (21%) declared to be unemployed due to pain and 2 (1%) of them said they were on leave from work because of pain.	170	survery study	Very low	yes, several participants had concurrent complaints (avg n=50.88). No clear delieationg of which medications they were taking nor what the benefit was.	for Fibromyalgia: Psilocybin was the most used psychedelic in this subsample (n=26), followed by LSD (n=15), DMT (n=1) and other (n=1). For arthritis: Psilocybin was the most used psychedelic in this subsample (n=27). For migratine, Psilocybin was the most used psychedelic in this subsample (n=33). For TTH, Psilocybin was the most used psychedelic in this subsample (n=21). For sciatica, Psilocybi…	microdose vs full dose	NA	Unavailable	Unavailable	Unavailable	NA	oral	Survey multiple choice question which presented the following options: benefit on dosing day only, on dosing day and the following day, on dosing day plus 2–3days after, on dosing day and for more than 3days after.	LSD, Ayahuasa, DMT, Mescaline, Other	NA	VAS for self-rated relief	greater relief from full doses > microdoses > conventional doses for Migraine and TTH. Full dose > conventional and micro for FM and arthritis (see Figure 3)	NA	NA	Full dose, microdose, conventional treatment	Fibromyalgia pain relief (conventional meds&cannabis 5.45, microdose 6.51, full dose 8.25, significant between full dose and convention as well as between micro and full dose). Arthritis pain relief (conv+cannabis 5.79, micro 7.76, full dose 8.23, significant between full dose and convention as well as between micro and full dose). Migraine (conv+cannabis 5.25, micro 7.05, full 8.07, signif betwe…
		290	https://doi.org/10.1080/02791072.2015.1107664	Emmanuelle A. D. Schindler, Christopher H. Gottschalk, Marsha J.Weil, Robert E. Shapiro, Douglas A. Wright & Richard Andrew Sewel	2015	Indoleamine Hallucinogens in Cluster Headache:Results of the Clusterbusters Medication Use Survey	Schindler E.A.D	2015	the study was written in the USA with data from patients from USA, Europe, UK, Canada. Africa, Asia, and elsewhere.	Investigation comparing the effectiveness of indoleamine (LAD,LAA, Psilocybin) hallucinogens for the treatment of cluster headaches	Chronic Headaches (C)	Anonymous	496	Survey from Clusterbusters.org website. Most participants responded to a specific list, but some wrote freely.	Very low	Infinite. Participants were anonymous and could write whatever they wanted.	Highly varied. Participants took a wide range of doses of the three studied drugs alongside a wide variety of other drugs.	Some participants listed pills, tabs, seeds, etc. that couldn't be converted to an exact dose. Furthermore, there was no way to verify dosage.	Subjects identified from Clusterbusters.org, no identifiable inclusion criteria	unreported	not reported	N/A	Variable	Variable	One-time survey	Variable, N/A	N/A	Participants were asked to answer 41 questions on a wide range of things from smoking and drinking habits to how effective they found their CCH drug(s) of choice, and 9 of them allowed "free-text"	Abortive medications: psilocybin was more effective than triptan pills, intranasal tryptan, cafergot/ergotamine, and IV dihydroergotamine. Psilocybin was less effective than Triptan SQ injection. Preventative medications: psilocybin was more effective than verapamil, prednisone, methysergide, LSA, and DMT. Psilocybin was not significantly different from LSD or BOL/BOL-148.	N/A	N/A	N/A	N/A	This study seems highly subjective and unreliable.
		620	https://doi.org/10.1212/01.wnl.0000219761.05466.43	R. Andrew Sewell, MD; John H. Halpern, MD; and Harrison G. Pope, Jr., MD	2006	Response of Cluster headaches to psilocybin and LSD	R. Andrew Sewell	2006	USA, Great Britain, Netherlands, South Africa	Investigate the effects of psilocybin and LSD on cluster headaches	Chronic Headaches (C)	Adult men and women with cluster headaches based of the international classification	53	Case series	Very low	Recruitment via internet selects for younger people, and people who’ve taken psilocybin on their own are unlikely to be representative of migraine patients.	Ingesting recreational doses of LSD or Psilocybin	undeterminate	Adult men and women with cluster headaches	unreported	unreported	self reported	every 3 months	unclear, some sublingual	one-time survey	Oxygen, triptans, LSD, propanolol, lithium, amitriptyline, verapamil, prednisone reported. Possibly others.	N/A	Survey (one-time)	Psilocybin was more effective acute treatment than oxygen, triptans, or LSD. Psilocybin was more effective that propanolon, lithium, amitriptyline, verapamil, or prednisone but less effective than LSD at prophylaxis. Psylocuybin was more effective for remission extension than LSD.	N/A	N/A	N/A	N/A
		A	https://www.ncbi.nlm.nih.gov/pmc/articles/PMC1739323/pdf/v076p00124.pdf	Matharu, M S; van Vliet, J A; Ferrari, M D; Goadsby, P J	2005	Verapamil induced gingival enlargement in cluster headache	Matharu, M S	2005	United Kingdom	Discuss the effects of verapamil for CH on gingival enlargement	Chronic Headaches (C)	Four patients with cluster headache	4 (only 1 relevant)	Case report	Very low	Many other drugs, no blinding, etc.	Patient was prescribed many drugs, including verapamil, lithium, and prednisolone, for CH. He eventually started taking psilocybin on his own.	1g	N/A	N/A	N/A	self-reported	every month or two	N/A	Unclear	Many, unclear ongoing duration for them	Unclear how different doses of other meds overlap with his psilocybin use	self-reported	1g renders him pain-free for 2-6 weeks	N/A	N/A	N/A	N/A
		501	https://pubmed.ncbi.nlm.nih.gov/36254568/	Rodriguez P, Barla C, Viera I, Bentancor M, Lago CP	2022	Psilocybin for the treatment of cluster headache, case report	Rodriguez, P	2022	Uruguay	To describe the clinical case of a patient who used psilocybin for the treatment of cluster headache. To describe the modality, dose, efficacy and aderse effects of psilocybin in the patient.	Chronic Headaches (C)	60yo male, smoker	1	case report (abstract)	Very low	no? had tried Lithium 900mg qd as a ppx treatment	Psilocybin alone	monthly infusion fo psilocybe cubensis at doses of 0.5 to 1.0 g of active active ingredient associated with caffeine.	NA	Unavailable	Unavailable	self-reported	NA	oral	6 years (monthly doses)	None. Past failed ppx including prednisone 60mg qd for 1w, verapamil up to 480mg qd, and Li up to 900mg qd	NA	Frequency, intesity	"From the start of treatment, reports a decrease of more than 50% in frequency and intensity of crises, with remission periods of up to 1 year and a half."	NA	NA	NA	NA	Side effects of x1 of autoscopic-type hallucinations on one occasion with higher dose than usual
		B	https://www.ncbi.nlm.nih.gov/pmc/articles/PMC6484703/pdf/10.1177_0333102418804160.pdf	de Coo, Ilse F; Naber, Willemijn C; Wilbrink, Leopoldine A; Haan, Joost; Ferrari, Michel D; Fronczek, Rolf	2019	Increased use of illicit drugs in a Dutch cluster headache population	de Coo, Ilse F	2019	Holland	Assess use and effects of illict drugs in Dutch patients with cluster headaches	Chronic Headaches (C)		756	People who had been screened as positive for cluster headache filled out a survey (sent via email).	Very low	Many: recall bias, effects of other drugs, embarrassment around reporting use of illicit drugs, and more.	Varied. Patients reported what they had used on their own.	N/A	N/A	N/A	N/A	N/A	Varied.	N/A	One-time survey	Many, N/A	N/A	Reported use of illicit drugs, reported effect of illicit drugs on cluster headache attack frequency and duration	Participants with cluster headaches used illicit drugs generally significantly more than the general population and psilocybin especially more often than the general population. They felt psilocybin either reduced or at least did not make exacerbate their cluster headaches (in frequency and duration). There were also results for many other drugs, including cannabin, cocaine, and LSD.	N/A	N/A	N/A	N/A
		C	https://pubmed.ncbi.nlm.nih.gov/25903763/	Di Lorenzo, C; Coppola, G; Di Lorenzo, G: Bracaglia, M; Rossi, P; Pierelli, F	2015	The use of illicit drugs as self-medication in the treatment of cluster headache: Results from an Italian online survey	Di Lorenzo, C	2015	Italy	Learn about cluster headache patient's previous experience with conventional cluster headache treatments, use of illicit substances (recreationally or therapeutically), and perceived effect of illicit substances on cluster hedache.	Chronic Headaches (C)	Patients who belonged to a facebook group for Italian cluster headache patients, were diagnosed with cluster headache by a neurologist (not validated within the study), and had not used illicit drugs recreationally within 1 year (self-reported)	54	Participants completed a questionairre posted online 5-6/2014 or responded to an online interview	Very low	Many: recall bias, people might have been dishonest about their cluster headache diagnosis, effects of other drugs, embarrassment around reporting use of illicit drugs, and more.	Varied. Patients reported what they had used on their own at leats a year earlier.	N/A	N/A	N/A	N/A	N/A	Varied.	N/A	One-time questionairre/e-interview	Many, N/A	N/A	Reported use of illicit drugs, reported effect of illicit drugs on cluster headache (described as either abortive or prophylactic)	18 patients had used psilocybin. Psiloybin was effective for 77% of them and inneffective for 22%; it didn't worsen attacks for anybody. There were also results for other drugs, including LSD and heroin.	N/A	N/A	N/A	N/A
		472		Schindler, E.A.1 ; Sewell, R.1 ; Gottschalk, C.H.2 ; Luddy, C.1 ; Flynn, L.T.1 ; Lindsey, H.1 ; Pittman, B.P.3 ; Cozzi, N.V.4 ; D'Souza, D.1	2020	Preliminary Analysis of the Sustained Effects of a Single Low Oral Dose of Psilocybin in Migraine Headache	Schindler, E	2020	USA	To investigate the effects of a single low oral dose of psilocybin in migraine headache.	Chronic Headaches (M)	9 subjects (6 female, 3 male)	9	case series (abstract)	Very low	no	placebo (microcrystalline cellulose) and psilocybin	0.143 mg/kg	Adults with migraine headache, free from significant medical or psychiatric disease	Unavailable	Unavailable	self-reported at 2w follow-up	1 time dose	oral	2 week	None	NA	migraine attack frequency (attacks/week), pain severity ( 0-3 scale), and functional impairment (0-3 scale)	significant reductions in migraine attack frequency (−1.4 attacks/week; P = .015), pain severity (−0.8 on 0-3 scale; P = .001)	functional impairment (−1.1 on 0-3 scale; P = .007) were seen	NA	Placebo	"There were no significant effects seen after placebo administration"
		642	https://pubmed.ncbi.nlm.nih.gov/37817818/	DAVID WYNDHAM LAWRENCE	2023	Self-administration of Psilocybin for the Acute Treatment of Migraine: A Case Report	LAWRENCE, DW	2023	Canada	The growing interest in the therapeutic potential of psilocybin, along with its interaction with various serotonin receptors, presents a unique opportunity to investigate its e_x001D_ cacy in migraine management	Chronic Headaches (M)	33yo male	1	case report (abstract)	Very low	no	Psilocybin alone	1.2g of the dried fruiting body of Psilocebe cubensis mushroom	NA	Unavailable	Unavailable	self-reported	NA	oral	6 hours	ibuprofen, acteaminophen	ibuprofen 400mg, and acetaminophen 1,000m (of note, had taken these medications in other 3 previous migraines that he had tracked outcomes during, used at comparison in this case report)	NRS	peak NRS between 0 and 2	NA	NA	placebo	peak NRS between 6 and 9	No adverse events (1 episode of emesis, though of note migraine with aura and had vomitted in 3 previous migraines as well that were not treated with psilocybin)
		609	DOI: 10.1080/13554794.2018.1468469	Vilayanur Ramachandran, Chaipat Chunharas, Zeve Marcus, Timothy Furnish and Albert Lin	2018	Relief from intractable phantom pain by combining psilocybin and mirror visual-feedback (MVF)	Ramachandran V	2018	United Kingdom	none listed other than to describe the case	Phantom limb	35yo male s/p MVA	1	case report	Very low	no	Psilocybin, Mirror Visual Feedback	Trialed micro (02-0.5), mid range (1-1.5g) and macro doses (2-3g)	NA	Unavailable	Unavailable	Unavailable	Unclear frequency over the weeks. Experimenting with doses of psilocybin in week 2, then week three did a macrodose 2-3g + Mirror Visual therapy .	oral	12 weeks	Mirror-visual feedback	Unavailable	NRS	12 weeks of Psilo+MVF took NRS form 6 to 0?? Or 5 weeks taking then 12w fu got to 0?? Or is that MVF brough from 6 to 3 and then psilo did the 3 to 2 and the combo went form 2 to 0?	NA	NA	MVF alone, microdose, mid dose, macro dose, MVF + Psilo macro	When he combined the two – MVF and psilocybin – he experienced a striking 50% pain reduction and a complete elimination of paroxysms over a 2-week period, whereas – the four preceding weeks of experimentation with the drug alone (varying doses) had only a small effect on the pain (Figure 2)
		604		Zhou Y. Q., Furnish T.	2017	Refractory Phantom Limb Pain Treated with Psilocybin	Y. Q. Zhou	2017	USA	Discuss one patient’s phantom limb pain relief from psilocybin and mirror box therapy	Phantom Limb Pain	One 35 year old male with a complicated tibial fracture and subsequent below-the-knee amputation	1	Case report	Very low	Only 1 patient	Psilocybin, often with mirror therapy, after unsuccessful treatment that included opioids, pregabalin, nortriptyline, ketamine, and peripheral nerve block catheters.	Varied, unspecified	Unclear how patient acquired psilocybin/whether the researchers had anything to do with it.	N/A	N/A	Not reported - very repeatedly at different doses	Not specified	Not specified	Not specified, but it says the patient was able to reduce psilocybin frequency and tolerate a prosthetic limb at 9 weeks post-op. So it can’t have been too long.	Mirror box therapy, possibly others	N/A	Patient reporting - not specified how	Not explicitly specified, but it says patient was tolerating use of a prosthetic limb and was able to reduce psilocybin frequency.	N/A	N/A	N/A	N/A	The reported outcome is only 9 weeks post-op: how long does it usually take for phantom limb to resolve on its own in cases it does resolve on its own?
No quantitative statistical analyses were undertaken as values were retrospective and based on self-report; the main goal of the study was to explore themes related to psychedlic use without making inferences about causality. All contributors had co-morbid depression that was perceived to be closely linked to intensity of pain (no hx of psychological treatments provided). 8/11 participants sponta…	Limitations: Selection Bias -> Respondents who chose to engage in research were more likely to have positive views of psychedelics. More broadly, people who self-medicate with psychedelics may not be representative of the general population. Research depended on participant approximation of dosaging which may be subject to recall bias. Participants were asked to recall most impactful experience w…	644	https://doi.org/10.3389/fpsyt.2021.735427	Julia Bornemann, James B. Close, Meg J. Spriggs. Robin Carhart-Harris, and Leor Roseman	2021	Self-Medication for Chronic Pain Using Classic Psychedelics: A Qualitative Investigation to Inform Future Research	Bornemann J	2021	United Kingdom	1. To explore how people with chronic pain self-medicate with psychedelic drugs. 2. To explore whether people have found psychedelic drugs to be effective. 3. To gain some insight on specific practices that contributors feel are important for treatment success	Chronic Pain	Gender: 6 females, 5 males. Ethnicity: 7 white, 2 black, 1 hispanic, 1 mixed race. Work: 5 employed full time, 2 unemployed, 3 students, 2 unable to work. Nature of pain: 6 with traumatic injury, 3 with congenital condition, 3 with connective tissue conditions, 3 with chronic back pain, 2 with fibromyalgia, 2 with autoimmune disorders . Past treatments: 6 tried opioids, 7 tried NSAIDs, 4 tried ne…	11	Qualitative Semi-Structured Discussion	Very low	Participants took other pain releiving modalities at the same time as Psilocybin	Psilocybin-containing mushrooms (n=9), psilocybin-containing truffles (N=2), DMT (N=3), Ayahuasca (N=1), LSD N=5	For Psilocybin Microdose meant less than or equal to 400 mg, for LSD microdose meant less than or equal to 20 micrograms versus "full dose."	Individuals with self-report of chronic pain and alleged use of psychedelics were recruited through online pain forums (EG reddit), retreats, and word-of-mouth	unreported	unreported	self-report survery	Total lifetime use 1x N=1, total lifetime use 2-10 N=3, total lifetime use 11-20 N=2, total lifetime use 21-50 N=4, total lifetime use 50+ N=1	Not explicitly stated	Discussions took place between April and June 2020; use of Psychedelics was defined as lifetime use at any point prior to discussion	LSD, DMT, Ayahuasca, Breathwork, Meditation and Mindfulness, Movement (Yoga, Qi Gong, and PT), Expressive Outlets (Journaling/Dance)	LSD (N=5), DMT (N=3), Ayahuasca (N=1), Breathwork (N=4), Mediatation and Mindfulness (N=4), Movement (N=5), Expressive Outlets (N=4)	The main goal of the study was a qualitative analysis. They did report on the time period of pain relief which ranged from none (2) to 6+ months (2) with a mean of 36 days, median of 7 days, and SD of 67.9 days. After interviews concluded, researchers performed thematic analysis and effects were split into somatic (analgesic) and psychological relief. Analgesia relief ranged from 3 to 7 days (mea…	Numerical Pain reporting Scale (NPRS) was used (Interpretation: 1-3=Mild, 4-6 Moderate, 7-10 Severe). Baseline pain score ranged from 4.5 to 10/10 with a mean of 7.25 (severe). Participants were asks to rate their pain using the NPRS scale at the following timepoints: 1) On an everyday basis before trying psychedelics. 2) Their pain during the acute psychedelic experience. 3) After they self-medi…	3/11 patients felt suicidal due to their pain, 7/11 reported hopelessness, 9/11 reported anxiety. Psychological effects of psychedelic treatment were longer lasting, with four contributors reporting lasting changes for "several months," one who was "not certain" of longevity, an six reporting that psychological changes had endured indefinitely after starting tx. All participants (N=11) reported a…	N=7 patients reported pain affecting their sleep ranging from difficulty sleeping (N=5) to not sleeping for several day (N=2). N=10 participants reported feeling fatigued due to pain. There is not a specific report on the impact of psychedelics on sleep, only to say that 9/11 reported pain reduction, 9/11 reported embodiment ("The psychological construct of embodiment highlights mind-body connect…	Failure of previous treatments. N=7 participants said other treatments caused "considerable strain" to their lives. N=3 said other medications never reduced their pain and N=2 said the medications reduced their efficacy over time. There was no direct comparison showing a quantitative comparison of other treatment modalities versus psychedelics (no head to head comparison).	Not studied.	The two major qualitative themes were "positive reframing of contributors' relationships with their chronic pain toward perspectives of hope, empowerment, and optimism" and somatic presence which "fostered increased embodiment and was associated with lasting analgesia."
Through self-administration of psilocybin, these patients have achieved robust pain relief with decreased reliance on traditional analgesic medications	Limitations: small sample size, recall bias, placebo effect, sleection bias	371	DOI: 10.1097/j.pain.0000000000002778	Matthew Lyes, Kevin H. Yang, Joel Castellanos, Timothy Furnish	2023	Microdosing psilocybin for chronic pain: a case series	Lyes M	2023	United States	Impact low dose psilocybin has on patients who suffer from chronic pain	Chronic Pain Neuropathic(1 SCI with neuropathic pain below level of injur, 1 CRPS, 1 Lumbar radic with neuropathic pain)	37 y/o male, 69 y/o female, 40 y/o female	3	Case Series	Very low	Participant 2 not formally diagnosed with depression, she endorses anhedonia, decreased energy, as well as difficulty sleeping and concentrating. Participant 3 JP with diagnosed depression	Low Dose Psilocybin (self-administered)	Patient DC: 250 mg ground powder qdaily for >6 months.Patient ES: 500 mg mushroom powder qdaily w/ occasional rest days and ocasionally 750-1000 mg mushroom powder. Patient JP: 1000 mg mushroom bar every 2 months.	Individuals >18 y/o who have self-administered psilocybin for chronic pain	uncertain potency	uncertain potency	self-report survery.	Three cases: DC>6 months of daily use, ES>1 year of microdosing almost daily use with rest periods of 2-3 days, JP took psilocybin every 2 months for unknown duration.	orally (2 mushroom powder orally, 1 chocolate bar)	three cases: DC daily dosing for >6mo, ES daily dosing for >1yr , JP q2mo dosing for unknown duration	None mentioned	Participant 2 (ES) used 750 mg-1 g ground mushroom powder occasionally	Numerical Rating Scale for Pain	DC's pain reduced from a baseline of 5 to zero after chronic dosing of psilocybin (250 mg qdaily ground mushroom powder). For ES: 500 mg of dried mushroom. "at this dose, she experiences 3 to 4 hours of 80% pain relief without psychedelic effects, euphoria, or deleterious effects on cognition. She notes some minor physical effects including a diminished appetite, but no nausea. She has also tried…	A formal assessment of anxiety before and after psilocybin administration was not undertaken	Not assessed	None	None
Of the 106 participants who tried psychedelics, 59.4% reported it not changing health or wellbeing, 36.8% reported it making health and wellbeing better, 2.8% reported in made health or wellbeing worse, and 0.9% did not report [table 4]. . Among 12 participants who used psychedelics with intentions of treating chronic pain, 11 reported improved symptoms. "In order to be eligible for this study, p…	Limitations: Sample which was >90% female and white does not represent the percentage of individuals with fibromyalgia, nor who use psychedelics (<40% female). Selection bias->respondants who chose to fill out survey were more likely to have a positive experience with psychedelics. Cross sectional design is subject to recall bias.	323	https://doi.org/10.1080/02791072.2021.2022817	Nicolas G. Glynos, Jennifer Pierce, Alan K. Davis, Jenna McAfee & Kevin F. Boehnke	2023	Knowledge, Perceptions, and Use of Psychedelics among Individuals with Fibromyalgia	Glynos N	2023	United States	"we aimed to characterize knowledge, perceptions, and past use of serotonergic (“classic”) and non-serotonergic psychedelics among a population of individuals with FM, and to investigate interest in psychedelic-based FM treatments."	Fibromyalgia	Location: 92.9% US, 7.1% Canada. Gender: 91.5% F, 6.8% M, 1.7% Non conforming. Mean age 54.2 years old. 91.8% white, 2.3% black, .3% asian, .8% NA, 4.8% Mixed race. 45.2% Income: Income under 50K, 30.8% income between 50,001-99,999, 22.3% > 100,000, 1.7% unreported. Education:11.9% High school diploma, GED or Less, 43.5% associates degree or some college, 26.8% Bachelors Degree, 17.8% Master's, P…	354	Cross Sectional Survey	Very low	none noted	Percentages listed are the percent of the 106 participants who actually tried that specific substance. Psilocybin (synthetic) 5.7%, psilocybin mushrooms 68.9%, LSD 79.2%, Mescaline 22.6%, DMT 0.9%, 5-MeO-DMT 1.9%, Ayahuasca 1.9%, MDMA 20.8%, Ketamine 12.3%, Iboga/Ibogaine (0.9%), orther novel or research chemicals 4.7%. Table 3 details which specific psychedelics the 106 participants who tried th…	Among the 106 of the sample who reported taking psychedelics, only 36 reported using them while having a chronic pain condition. These subjects were asked to recall either the single most influential psychedelic experience that "provided the most benefit to their chronic pain symptoms" or "did not provide any relief to their symptoms." subjects were asked about doses and listed them as either mic…	unreported	unreported	unreported	self-report survery	Of the n=106 who used psychedelics: 41.5% reported using 1-3 times, 19.8% reported using 4-6 times, 10.4% reported using 7-10 times, 8.5% reported using 11-20 times, 5.7% reported using 21-30 times, 5.7% reported using 31-50 times, and 8.5% reported using more than 50 times. [table 3].	Not explicitly stated	Survey went out between December 1st, 2020 and February 22, 2021 and questioned participants about their prior psychedelic use	Percentages listed are the percent of the 106 participants who actually tried that specific substance. Psilocybin (synthetic) 5.7%, psilocybin mushrooms 68.9%, LSD 79.2%, Mescaline 22.6%, DMT 0.9%, 5-MeO-DMT 1.9%, Ayahuasca 1.9%, MDMA 20.8%, Ketamine 12.3%, Iboga/Ibogaine (0.9%), orther novel or research chemicals 4.7%.	Dosing was not explicitly received. Subjects only sorted among microdose, low dose, medium dose, high dose, and very high dose. Among the 106 of the sample who reported taking psychedelics, only 36 reported using them while having a chronic pain condition. These subjects were asked to recall either the single most influential psychedelic experience that "provided the most benefit to their chronic…	Participats were asked questions about their knowledge and perceptions regarding psychedlics in table 2, and this was further broken down into those participants who had previously taken psychedelics (n=106) v. those who hadn't (n=248). Questions included: How knowledgable are you about psychedelics (0=not at all, 4= extremely) - with users of psychedelics scoring 1.8 (SD .9) with non users scori…	"Of the 36 participants who had a chronic pain condition when they used a psychedelic, 47.2% reported that past psychedelic use improved their chronic pain symptoms, and 2.8% reported negative effects on their symptoms (Table 4). These improvements were also higher in the group who used psychedelics with the intention to treat chronic pain (11/12, 91.7%), compared to those who used psychedelics f…	Impact of psychedelics on anxiety not explicitly studied.	Impact of psychedelics on sleep not explicitly studied. Sleep was factored into Brief Pain Inventory where a variety of questions (impact of condition on sleep, pain,mood, general activity) and asked to score from 0 (no impact on activity, no pain) to 10 (completely interfere,worst pain imaginable). Average was 7.09 bu	Comparison group not explicitly studied.	not applicable	Nearly 30% of participants reported past use "of psychedelics. Among participants reporting past use, the most commonly used psychedelics were LSD (79.2%) and psilocybin mushrooms (68.9%). Perceived changes in health, well-being, and pain were generally positive or neutral, with very few reporting negative impacts of psychedelic use. Regardless of psychedelic use history, participants were intere…
Case study of 1 patient indicating a 6g macrodose of psilocybin may reduce report of pain in Lupus patients. Pain remained 0/10 after a year, anti dsDNA titer was reduced from 17 iu/mL to 9 iu/mL after a year, and all inflammatory markers were WNL after 1 yr.		464	10.2174/1573397119666230904150750	Sofia Audrey B. Gonzales, Christine Alexopoulous, and Daniel G. Arkfeld	2024	Potential Benefits of Psilocybin for Lupus Pain: A Case Report	Gonzales SAB	2024	United States	Case study on Psilocybin's effect on Lupus Pain	Lupus	67 y/o male with positive anti-dsDNA antibody Lupus as well as hx of cyclic vomiting syndrome and Bell's Palsy	1	Case Report	Very low	none	Psilocybin alone	6 grams	N/A	unreported	unreported	One-time dose	One-time dose	Oral	12 months	None	None	Self-reported pain, anti dsDNA titers, inflammatory markers. Pain remained 0/10 after a year, anti dsDNA titer was reduced from 17 iu/mL to 9 iu/mL after a year, and all inflammatory markers were WNL	Self reported as 0/10	none	none	none	none	no adverse events

## Sheet: Table 1
†per
	Table I.	Characteristics of the included clinical studies
#	Title	First Author (Year)	Study Design	Level of Evidence	Patient Population (mean age, % female)	Treatment Group	Prior Treatment Modalities	Pain Outcome Assessed	Follow-up length of time	Analgesic Outcomes	Adverse Effects	Funding
2	Pediatrics severe low back pain by disc herniation: an uncommon entity	Tiendrebeogo/Zabsonre (2024)	Case series	4	Three patients with severe LBP secondary to disc herniation (15 years, 33% female).	ESI (dosing, medication and level unavailable) and ozone L5-S1 Discolysis Ozone L5-S1 Discolysis ESI (dosing, medication and level unavailable) after parenteral tramadol, thiocolchicoside and methyl prednisolone.	Acute hospitalization with IV paracetamol, morphine, thiocholchicside nad methyl prenisolone. Acute hospitalization with parenteral paracetamol + tramadol, a muscle relaxant and methyl prednisolone. "The usual analgesics" and acute hospitalization with parenteral paracetamol, tramadol, thiocolchicoside and methyl prednisolone.	VAS	3 months 3 months 5 days	(1) VAS from baseline 10/10 to 1/10 post-procedure. At f/u, "the evolution was good without any treatment." (2) VAS from baseline 9/10 to 0/10 post-procedure. "The course was favorable...without [additional] treatment." (3) VAS Baseline 9/10 to 0/10 at 5 days post-treatment.	None documented through entire series	none
58	Sacroiliac joint pain in adolescents: Diagnostic and treatment challenges	Cucchiaro (2022)	Case series	4	Thirteen patients with SI joint pain (18 years, 7.7%)	Methylprednisolone 20 mg in 2-3 cc of 0.5% bupivicaine, injected into SIJ. 1 patient with unilateral injection, required repeat injection at 2 month f/u. 2 patients with bilateral injections, required repeat injection at 2 month f/u. 10 patients wtih single bilateral injection at one time point only.	NSAIDs in combination with gabapentin and/or cyclobenzaprine and antidepressants	Subjective reports on pain improvement	6 months	6 patients (46%): immediate improvement in pain. 4 patients (31%): complete pain at 6-month follow-up. 1 patient (8%) with unilateral pain resolution following bilateral SIJ injection. 6 patients (46%): no benefit 3 patients (23%): pain initial improvement but pai flair about 2-months after procedure. (all repeated injection, 2 of which had long-lasting relief, 1 whose pain recurred 12-months lat…	1 patient had experienced sciatic nerve block with partial motor block within few minutes of injection. Spontaneous resolution of motor block within 24h, and of numbness within 48h.	Not listed
60	Baastrup’s Disease in Pediatric Gymnasts	Ali (2022)	Case series	4	Two female pediatric athletes with Baastrup’s disease (17 years, 100%)	Bilateral T11, T12, and L1 medial branch blocks using 6 mL of 0.2% ropivacaine mixed with 60 mg Depo-Medrol. Three separate interspinous ligament injections between L2 and L3 over four years, each with 1 mL of 0.2% ropivacaine and 40 mg Kenalog.	Relative rest, PT, massage Relative rest, PT	Subjective pain relief and return to activity; no numeric scale used	1 month 1 month, 1 year, 2 years, 4 years	1 month: complete pain relief, return to full gymnastics activity without recurrence Sustained pain relief after each injection with progressive return to activity Improvement at 1-year and again at 4-year follow-up. Pain recurrance between follow-ups was persistently less severe than initial presentation, and may have been caused by ongoing physical activity between the follow-up phases.	None Reported	none
113	Low back pain in adolescent athletes: Comparison of diagnoses made by general orthopedic surgeons and spine surgeons	Yamashita, Kazuta (2019)	Retrospective case study	4	Epidemiologic study of 69 adolescent athletes with nonspecific back pain (15.2 ± 2.3 years years, 21.7%) Case studies within: 1) 15-year-old male with nonspecific LBP 2) 18-year-old male with discogenic pain	Case studies within: 1) Facet block injection 2) Discography + nerve block injection	None reported	Subjective pain relief	Not documented	Complete pain resolution	none documented for either case study	none
153	Tubular approach to minimally invasive microdiscectomy for pediatric lumbar disc herniation	Montejo, Julio (2018)	Retrospective cohort study	2B	Twelve patients with lumbar disc herniation (17 ± 1.6 years, 58%)	Microdiscectomy patients (50% of which received ESI prior to surgery)	NSAIDs, opioids, PT, chiropractic thearpy, ESI	ODI Subjective relief	Median follow-up: 2.8 years	ODI: low-back pain score of 19.7% (SEM 2.8%) at the last follow-up Subjective relief: Symptoms completely resolved or significantly improved in 91%.	No operative or post operative adverse effects 30 days post-op. One patient experienced a recurrence of radicular symptoms at 18 months post-procedure and required a second same-level MIS tubular microdiscectomy, which successfully resolved the patient’s symptoms.	none
184	Spinal cord stimulation for recurrent tethered cord syndrome in a pediatric patient: Case report	Tyagi, Rachana (2018)	Case study	4	12 year-old female with recurrent tethered cord syndrome (12 years, 100%)	Spinal cord stimulation with leads at T8 Caudal ESI (dosing and medication unavailable)	NSAIDs, gabapentin, duloxetine, oxycodone/acetaminophen, PT, TENS	VAS	Not documented after ESI. 6 weeks, 6 months, 10 months	"Minimal relief" from epidural injection Baseline: 8/10 6 weeks: 1/10 6 months: 1-2/10 10 months: 4/10.	none documented	none
193	Epidural Steroid Injections for Radiculopathy and/or Back Pain in Children and Adolescents <i>A Retrospective Cohort Study With a Prospective Follow	Kurgansky, Katherine (2016)	Retrospetive cohort study	2B	224 patients with radiculopathy and/or back pain (range: 9 to 20 years, 62.5% female)	ESI - Approach: ILESTI > TFESI > Caudal - Medication: Triamcinolone > Depo-Medrol > Triamcinolone + Depo-Medrol > Dexamethasone	Back surgery before their first ESI (n=20): discectomy, laminectomy, or foraminotomy (n=9) spinal fusion and instrumentation (n=10) spinal fusion and discectomy (n=1)	Subjective pain relief	Median follow-up: 799 days	Among patients who had a lumbar herniation and radiculopathy, overall pain scores were low	No infection, allergic reaction, visualized dural puncture,or systemic steroid-related complication was identified. One patient without a recognized dural puncture had a postural headache that resolved after an epidural blood patch 4 days later.	none
263	Sacral Facet Fractures in Elite Athletes	Skaggs, David L (2012)	Case Study	4	14 year-old female with facet fractures (14 years, 100% female)	Steroid injections into the L5 right SAP fracture and then another into the left SAP fracture two days later (dosing and medication unavailable)	Relative rest	self-reported pain relief	Not documented	After L5 injection, patient reported "limited pain relief". After S1 injection, patient reported "virtually total pain relief"	It was decided to remove the S1 fracture fragment surgically.	none

## Sheet: Table 2
Table 2. GRADE Level of Evidence
Outcomes	Limitations	Inconsistency/ Heterogeneity	Indirectness	Imprecision	Publication bias	Mean difference (95% CI)	Number of participants (studies)	Quality or certainty of the evidence (GRADE)
Pain at follow-up, assessed with various pain outcomes	Inconsistent and no steps taken to provide adequate control groups	High study design, intervention, and outcome reporting heterogeneity, limiting statistical analysis	Potential indirectness*	Optimal information size not met.	Not detected	Unable to assess due to heterogeneity	258 (8 studies)	very low
Adverse Events	Inadequate outcome definition and capture	High reporting heterogeneity, underreporting possible	Potential indirectness*	Not detected	Not detected	Unable to assess	2 (2 studies)**	very low
*Direct evidence consists of research that directly compares the interventions which we are interested in, delivered to the populations in which we are interested, and measures outcomes important to patients. Indirectness may be present due to variations in axial pain etiology, as well as differences in treatment choice, medication dosing, and procedural technique across studies. **One additional…

## Sheet: Supplemental File 2
	MASTER Assessment - SCS for SCI pain
#	First Author (Year of publication)		SG1	SG2	SG3	SG4	SG5	SG6	SG7	SG8	SG9	SG10	SG11	SG12	SG13	SG14	SG15	SG16	SG17	SG18	SG19	SG20	SG21	SG22	SG23	SG24	SG25	SG26	SG27	SG28	SG29	SG30	SG31	SG32	SG33	SG34	SG35	SG36
2	Tiendrebeogo (2024)		1	0	0	0	0	0	0	0	0	1	1	1	0	0	0	0	0	0	0	0	1	0	0	0	1	0	0	0	0	1	1	0	0	1	0	1	10
58	Cucchiaro (2022)		1	0	0	0	1	1	0	1	0	0	0	0	0	0	0	0	0	0	0	1	1	1	0	0	0	0	0	0	1	1	0	0	0	1	1	1	12
60	Ali (2022)		1	0	0	0	0	0	0	0	0	1	1	1	0	0	0	0	0	0	0	0	1	0	0	0	1	0	0	0	0	1	1	0	0	1	0	1	10
113	Yamashita (2019)		1	0	0	0	0	0	0	0	0	1	1	1	0	0	0	0	0	0	0	0	0	0	0	0	1	0	0	0	0	1	0	0	0	0	0	1	7
153	Montejo (2018)		1	1	1	0	0	0	0	0	0	1	1	1	0	0	0	0	0	0	0	0	1	0	0	0	1	0	0	0	0	1	1	0	0	1	0	1	12
184	Tyagi (2018)		1	0	0	0	0	1	1	0	0	0	0	0	0	0	0	0	1	1	0	0	0	1	0	0	0	0	0	1	1	1	0	0	1	1	1	1	13
193	Kurgansky (2016)		1	1	0	1	0	0	0	0	0	1	1	1	0	0	0	0	0	0	0	0	0	1	1	1	1	0	0	1	1	1	1	0	1	1	1	1	18
263	Skaggs (2012)		1	0	0	0	1	1	0	0	0	0	0	0	0	0	0	0	0	0	0	0	0	0	0	0	0	0	0	1	1	1	0	0	0	1	0	1	8
																																							0
		Safeguards:
		1	Data collected after the start of the study was not used to exclude participants or to select them into the analysis
		2	Participants in all comparison groups met the same eligibility requirements and were from the same population and timeframe
		3	Determination of eligibility and assignment to treatment group/ exposure strategy were synchronised
		4	None of the eligibility criteria were common effects of exposure and outcome
		5	Any attrition (or exclusions after entry) <20% (based on numbers)
		6	Missing data was less than 20%
		7	Analysis accounted for missing data
		8	Exposure variations / treatment deviations were less than 20%
		9	Variations in exposure or withdrawals after start of the study were addressed by the analysis
		10	Procedures for data collection of covariates were reliable and the same for all participants
		11	The outcome was objective and/ or reliably measured
		12	Exposures/ interventions were objectively and/ or reliably measured
		13	Outcome assessor(s) were blinded
		14	Participants were blinded
		15	Caregivers were blinded
		16	Analyst(s) were blinded
		17	Care was delivered equally to all participants
		18	Cointerventions that could impact the outcome were comparable between groups or avoided
		19	Control and active interventions/ exposures were sufficiently distinct
		20	Exposure/intervention definition was consistently applied to all participants
		21	Outcome definition was consistently applied to all participants
		22	The time period between exposure and outcome was similar across patients and between groups or the analyses adjusted for different lengths of follow-up of patients
		23	Design and/or analysis strategies were in place that addressed potential confounding
		24	Key confounders addressed through design or analysis were not common effects of exposure and outcome
		25	Key baseline characteristics / prognostic indicators for the study were comparable across groups
		26	Participants were randomly allocated to groups with an adequate randomisation process
		27	Allocation procedure was adequate and concealed
		28	Conflict of interests were declared and absent
		29	Analytic method was justified by study design (e.g., effect size not appropriate for the study design or cross-over designs properly handled etc)
		30	Computation errors or contradictions were absent (calculation)
		31	There was no discernible data dredging or selective reporting of the outcomes
		32	All subjects were selected prior to intervention/ exposure and evaluated prospectively
		33	Carry-over or refractory effects were avoided or considered in the design of the study or were not relevant- in medication
		34	The intervention/ exposure period was long enough to have influenced the study outcome
		35	Dose of intervention/ exposure was sufficient to influence the outcome
		36	Length of follow-up was not too long or too short in relation to the outcome assessment

## Sheet: Supplemental file 3
Excluded Article	Reasoning
Akbas M, Titiz TA, Ertugrul F, Akbas H, Melikoglu M. Comparison of the effect of ketamine added to bupivacaine and ropivacaine, on stress hormone levels and the duration of caudal analgesia. Acta Anaesthesiol Scand. 2005 Nov;49(10):1520-6. doi: 10.1111/j.1399-6576.2005.00806.x. PMID: 16223400.	Wrong Patient population
Ben-Meir D, Livne PM, Katz J, Gelman O, Efrat R. Continuous epidural versus nonepidural analgesia for post-pyeloplasty pain in children. J Urol. 2009 Oct;182(4 Suppl):1841-4. doi: 10.1016/j.juro.2009.03.027. Epub 2009 Aug 18. PMID: 19692062.	Wrong patient population
Cho JE, Kim JY, Kim JE, Chun DH, Jun NH, Kil HK. Epidural sufentanil provides better analgesia from 24 h after surgery compared with epidural fentanyl in children. Acta Anaesthesiol Scand. 2008 Nov;52(10):1360-3. doi: 10.1111/j.1399-6576.2008.01796.x. PMID: 19025528.	Wrong patient population
Elshazly M, Shaban A, Gouda N, Rashad M, Soaida SM. Ultrasound-guided lumbar erector spinae plane block versus caudal block for postoperative analgesia in pediatric hip and proximal femur surgery: a randomized controlled study. Korean J Anesthesiol. 2023 Jun;76(3):194-202. doi: 10.4097/kja.22421. Epub 2022 Oct 24. PMID: 36274252; PMCID: PMC10244603.	Wrong patient population
Elshazly M, Shaban A, Gouda N, Rashad M, Soaida SM. Ultrasound-guided lumbar erector spinae plane block versus caudal block for postoperative analgesia in pediatric hip and proximal femur surgery: a randomized controlled study. Korean J Anesthesiol. 2023 Jun;76(3):194-202. doi: 10.4097/kja.22421. Epub 2022 Oct 24. PMID: 36274252; PMCID: PMC10244603.	Wrong patient population
Gunter JB, Dunn CM, Bennie JB, Pentecost DL, Bower RJ, Ternberg JL. Optimum concentration of bupivacaine for combined caudal--general anesthesia in children. Anesthesiology. 1991 Jul;75(1):57-61. doi: 10.1097/00000542-199107000-00010. PMID: 2064061.	Wrong patient population
Kamal RS, Khan FA. Caudal analgesia with buprenorphine for postoperative pain relief in children. Paediatr Anaesth. 1995;5(2):101-6. doi: 10.1111/j.1460-9592.1995.tb00253.x. PMID: 7489418.	Wrong patient population
Kim DH, Kim N, Lee JH, Jo M, Choi YS. Efficacy of preemptive analgesia on acute postoperative pain in children undergoing major orthopedic surgery of the lower extremities. J Pain Res. 2018 Sep 26;11:2061-2070. doi: 10.2147/JPR.S175169. PMID: 30288096; PMCID: PMC6162994.	Wrong patient population
Kim SH, Tasker RR, Oh MY. Spinal cord stimulation for nonspecific limb pain versus neuropathic pain and spontaneous versus evoked pain. Neurosurgery. 2001 May;48(5):1056-64; discussion 1064-5. doi: 10.1097/00006123-200105000-00017. PMID: 11334272.	Adult population
Kokki H, Hendolin H. Comparison of spinal anaesthesia with epidural anaesthesia in paediatric surgery. Acta Anaesthesiol Scand. 1995 Oct;39(7):896-900. doi: 10.1111/j.1399-6576.1995.tb04194.x. PMID: 8848888.	Wrong patient population
Lee JJ, Rubin AP. Comparison of a bupivacaine-clonidine mixture with plain bupivacaine for caudal analgesia in children. Br J Anaesth. 1994 Mar;72(3):258-62. doi: 10.1093/bja/72.3.258. PMID: 8130041.	Wrong patient population
Park SJ, Shin S, Kim SH, Kim HW, Kim SH, Do HY, Choi YS. Comparison of Dexmedetomidine and Fentanyl as an Adjuvant to Ropivacaine for Postoperative Epidural Analgesia in Pediatric Orthopedic Surgery. Yonsei Med J. 2017 May;58(3):650-657. doi: 10.3349/ymj.2017.58.3.650. PMID: 28332374; PMCID: PMC5368154.	Wrong patient population
Polat H, Şentürk E, Savran Karadeniz M, Bingül ES, Emre Demirel E, Erginel B, Tuğrul KM. Effects of ultrasound guided caudal epidural and transversus abdominis plane block on postoperative analgesia in pediatric inguinal hernia repair surgeries. J Pediatr Urol. 2023 Apr;19(2):213.e1-213.e7. doi: 10.1016/j.jpurol.2022.11.005. Epub 2022 Nov 15. PMID: 36446689.	Wrong patient population

## Sheet: XX by ind
#		First author (Publication year)		Quality of Evidence	Pain Condition	Outcomes of Interest	Psilocybin group scores: Baseline vs. final follow-up	Significance: vs. baseline	Comparison groups	Comparison group scores: Baseline vs. final follow-up	Significance: vs. comparison group
612		Schindler (2023)		Low	Chronic headaches (cluster)	Change in headache frequency (headache/week) Headache duration (minutes) NRS (0-10) Percent attacks requiring abortive medications	-8.6 (SE 2.6) from baseline 18.3 (4.4) 48 (13) from baseline 31 (6) 5.3 (0.5) vs. baseline 5.9 (0.5) 68.0% (9.4%) from 85.4 (6.6%)	p=0.015, ES = 0.76 (episodic headache ES = 1.35, chronic ES = 0.76) p=0.143, ES = 0.51 p = 0.013; ES = 0.37 p = 0.066; ES = 0.67	N/A	N/A	N/A
525		Madsen (2022)		Low	Chronic headaches (cluster)	Headache frequency (percent reduction) Mean change in NRS (0-10)	30% -0.89 (SD 0.94)	p = 0.008 p = 0.03 pain	N/A	N/A	N/A
216		Schindler (2022)		Moderate	Chronic headaches (cluster)	Change in cluster attack frequency (attacks/week) Change in cluster attack duration (minutes) Change in NRS (0-10)	-1.7 (95% CI −8.8 to 5.4) 5.2 (-39.9 to 50.3) -0.7 (-1.2 to -0.2)	Not reported	placebo (oral microcrystalline cellulose capsule)	1.7 (95% CI -1.9 to 5.3) -12.1 (-24.6 to 0.3) -1.0 (-6.6 to 4.7)	p = 0.365, ES = 0.81 p = 0.456, ES = 0.67 p = 0.814, ES = 0.15
290		Schindler (2015)		Very low	Chronic headaches (cluster)	Effectiveness rating scale (abortive treatment) Effectiveness rating scale (prophylactic)	32.5% of psilocybin users report completely effective 30.0% moderately effective 25.0% partially effective 12.5% ineffective 41.9% completely effective 30.2% moderately effective 18.6% partially effective 9.3% ineffective	Not reported	Abortive treatment: Triptans (subscutaneous) Triptans (oral) Triptans (intranasal) High-flow oxygen Ergots (Oral) Ergots (IV) Prophylactic treatment: Verapamil Prenisone Methysergide LSA DMT LSD BOL/BOL-148	9.2% not effective 35.7% not effective 31.9% not effective 11.1% not effective 48.1% not effective 36.8% not effective 36.0% not effective 28.0% not effective 59.0% not effective 18.5% not effective 28.0% not effective 9.0% not effective 40.0% not effective	p < 0.002 p < 0.0001 p < 0.0001 p > 0.4 p < 0.0001 p < 0.001 p < 0.0001 p < 0.0001 p < 0.0001 p < 0.01 p < 0.008 p > 0.2 p > 0.4
620		Sewell (2006)		Very low	Chronic headaches (cluster)	Effectiveness rating scale (acute treatment) Effectiveness rating scale (prophylactic) Effectiveness rating scale (remission extension)	85% of psilocybin users report effective 15% ineffective 52% effective 37% partially effective 6% ineffective 91% effective 9% ineffective	Not reported	N/A	N/A	N/A
a		Matharu (2005)		Very low	Chronic headaches (cluster)	Self-reported pain	Pain-free from unknown baseline at follow-up	Not reported	N/A	N/A	N/A
501		Rodriguez (2022)		Very low	Chronic headaches (cluster)	Headache intesity Headache frequency	>50% reduction (10/10 baseline) >50% reduction (remission periods up to 1.5 years)	Not reported	N/A	NA	N/A
b		de Coo (2019)		Very low	Chronic headaches (cluster)	Headache attack frequency Headache attack duration	56.4% of psilocybin users report reduction 46.2%	Not reported	N/A	N/A	N/A
c		Di Lorenzo (2015)		Very low	Chronic headaches (cluster)	Effectiveness rating scale	77% of psilocybin users report effective 22% inneffective 0% worsened	Not reported	N/A	N/A	N/A
689		Schindler (2020)		Moderate	Chronic headaches (cluster) Chronic headaches (migraine)	Change in weekly headache days (days/week)	Migraine: -1.65 (95% CI -2.53 to -0.77) Cluster: -6.03 (-9.96 to -2.10)	Not reported	placebo (oral microcrystalline cellulose capsule)	Migraine: -0.15 (95% CI -1.13 to 0.83) Cluster: 1.17 (-2.76 to 5.10).	Migraine: p = 0.003, ES = -1.15 Cluster: p = 0.017, ES = -1.89
215		Schindler (2021)		Moderate	Chronic headaches (migraine)	Change in: Migraine day frequency (days/week) Miraine attack frequency (migraines/week) Duration (hours) Pain level (0-3)	-1.65 (95% CI -2.53 to -0.77) -1.40 (-2.21 to -0.59) -6.51 (-10.97 to -2.05) -0.70 (-1.06 to -0.35)	Not reported	placebo (oral microcrystalline cellulose capsule)	-0.15 (95% CI -1.13 to 0.83) -0.05 (-0.83 to 0.73) -2.87 (-10.31 to 4.58) -0.11 (-0.48 to 0.26)	p = 0.003, ES = -1.15 p = 0.004, ES = -1.22 p = 0.21, ES = -0.46 p = 0.011, ES = -1.16
472		Schindler (2020)		Very low	Chronic headaches (migraine)	Migraine attack frequency (attacks/week) Pain severity (0-3 scale) Functional impairment (0-3 scale)	−1.4 −0.8 −1.1	p = 0.015 p = 0.001 p = 0.007	placebo (microcrystalline cellulose)	No significant effects seen after placebo administration.	Not reported
642		Lawrence (2023)		Very low	Chronic headaches (migraine)	NRS (0-10)	0 to 2/10 from baseline 6 to 9/10	Not reported	N/A	N/A	N/A
27		Bonnelle (2022)		Low	Chronic Pain (nonspecific)	Pain Relief (0-10) (10 = complete relief)	Of total psychedelic microdosers (n=187): 67.9% with pain reduction, 5.3% worsened pain. Of total psychedelic macrodosers(n=163): 72.4% reduction in pain, 14.1% worsened pain.	Not reported	Microdose vs. conventional Macrodose vs. conventional Microdose vs. macrodose LSD vs. Psilocybin (microdose) LSD vs. psilocybin (macrodose)	7.12 vs. 5.36 8.23 vs. 5.36 7.12 vs. 8.23 not reported not reported	p < 0.004 p < 0.001 p < 0.001 p = 0.676 p = 0.990
644		Bornemann (2021)		Very low	Chronic pain (nonspecific)	NRS (0-10)	3 from baseline mean 7.25	Not reported	N/A	N/A	N/A
371		Lyes (2023)		Very low	Chronic pain neurop SCI CRPS Lumbar radiculopathy	NRS (0-10)	0 from baseline 5 80-100% relief from baseline 5 to 7 Near complete pain resolution from baseline 9 to 10	Not reported	Lower dose vs. higher dose	Lower dose subjectively rivaled analgesia from a higher dose but without side effects on physical or mental functioning.	Not reported
463		Cavarra (2023)		Very low	Chronic pain Chronic headaches (migraine) Tension-type headaches Fibromyalgia Arthritis	VAS for self-rated relief (10 = complete relief)	Not reported	Not reported	Full dose vs. conventional & cannabis Microdose vs. conventional & cannabis Full dose vs. microdose Full dose vs. conventional & cannabis Microdose vs. conventional & cannabis Full dose vs. microdose Full dose vs. conventional & cannabis Microdose vs. conventional & cannabis Full dose vs. microdose Full dose vs. conventional & cannabis Microdose vs. conventional & cannabis Full dose vs. microdose	8.07 vs. 5.25 7.05 vs. 525 8.07 vs. 7.05 7.97 vs. 5.23 6.93 vs. 5.23 7.97 vs. 6.93 8.25 vs. 5.45 6.51 vs. 5.45 8.25 vs. 6.51 8.23 vs. 5.79 7.76 vs. 5.79 8.23 vs. 7.76	p < 0.001 p < 0.001 p < 0.005 p < 0.001 p < 0.01 p < 0.01 p < 0.001 p > 0.05 p < 0.001 p < 0.001 p > 0.05 p < 0.005
323		Glynos (2023)		Very low	Fibromyalgia	Effectiveness rating scale (all participants) Effectiveness rating scale (with intention to treat chronic pain)	47.2% of total psychedelic users report effective 50.0% no change 2.8% worsened 91.7% 8.3% no change 0.0% worsened	Not reported	Participants without intention to treat chronic pain	25% effective 70.8% no change 4.2% worsened	N/A
464		Gonzales (2024)		Very low	Lupus	NRS	Baseline 8/10 to 0/10	Not reported	N/A	N/A	N/A
609		Ramachandran (2018)		Very low	Phantom limb pain	NRS (0-10)	0/10 from baseline 6/10	Not reported	N/A	N/A	N/A
604		Zhou (2017)		Very low	Phantom limb pain	Self-reported pain (% improvement)	30-60%	Not reported	N/A	N/A	N/A

## Sheet: RoB 2
	see note	All of these domain columns C-H are rated either: Low, High, or Some Concerns
Covidence Number	Study	Randomization Process	Deviations from Intended Interventions	Missing Outcome Data	Measurement of Outcomes	Selection of the Reported Result	Overall
216	Schindler et al, 2022	low	low	some concerns	low	low	some concerns
689	Schindler et al, 2020
